# Supplementary material for: Development and Validation of the Young Parenting Inventory (YPI-R3) for Measuring Past Deviant and Normal Variations in Parenting
Source: Children (Basel). 2022 May 11;9(5):706. doi: 10.3390/children9050706 (PMC9139321; doi:10.3390/children9050706)
Supplement: Supplementary file 1 [file children-09-00706-s001.zip]

Archive with 1 entries (1 files):
- children-1696874-supplementary.pdf
